# Supplementary material for: Annotated checklist of the leech species diversity in the Maloe More Strait of Lake Baikal, Russia
Source: Zookeys. 2015 Dec 14;(545):37–52. doi: 10.3897/zookeys.545.6053 (PMC4714365; doi:10.3897/zookeys.545.6053)
Supplement: XML Treatment for Alboglossiphonia heteroclita [file zookeys.545.6053-treatment2.xml]

<!DOCTYPE tp:taxon-treatment
  PUBLIC "-//TaxonX//DTD Taxonomic Treatment Publishing DTD v0 20100105//EN" "tax-treatment-NSO.dtd">
<tp:taxon-treatment xmlns:tp="http://www.plazi.org/taxpub"><tp:treatment-meta><kwd-group><label>Taxon classification</label><kwd><named-content content-type="kingdom">Animalia</named-content></kwd><kwd><named-content content-type="order">Rhynchobdellea</named-content></kwd><kwd><named-content content-type="family">Glossiphoniidae</named-content></kwd></kwd-group><mixed-citation publication-type="journal"><person-group><name><surname>Kaygorodova</surname><given-names>Irina A.</given-names></name></person-group><article-title>Annotated checklist of the leech species diversity in the Maloe More Strait of Lake Baikal, Russia</article-title><source>Zookeys</source><day>14</day><month>12</month><year>2015</year><volume>2015</volume><issue>545</issue><fpage>37</fpage><lpage>52</lpage><pub-id pub-id-type="doi">10.3897/zookeys.545.6053</pub-id></mixed-citation></tp:treatment-meta><tp:nomenclature><tp:taxon-name>
                                        <tp:taxon-name-part taxon-name-part-type="genus">Alboglossiphonia</tp:taxon-name-part>
                                        <tp:taxon-name-part taxon-name-part-type="species">heteroclita</tp:taxon-name-part>
                                    </tp:taxon-name><tp:taxon-authority>(Linneaus, 1761)</tp:taxon-authority><tp:nomenclature-citation-list><tp:nomenclature-citation><tp:taxon-name><tp:taxon-name-part taxon-name-part-type="genus">Hirudo</tp:taxon-name-part> <tp:taxon-name-part taxon-name-part-type="species">heteroclita</tp:taxon-name-part></tp:taxon-name><comment>: Linnaeus 1761; <italic><tp:taxon-name><tp:taxon-name-part taxon-name-part-type="genus">Hirudo</tp:taxon-name-part> <tp:taxon-name-part taxon-name-part-type="species">papillosa</tp:taxon-name-part></tp:taxon-name></italic>: Braun 1805; <italic><tp:taxon-name><tp:taxon-name-part taxon-name-part-type="genus">Hirudo</tp:taxon-name-part> <tp:taxon-name-part taxon-name-part-type="species">trioculata</tp:taxon-name-part></tp:taxon-name></italic>: Carena 1820; <italic><tp:taxon-name><tp:taxon-name-part taxon-name-part-type="genus">Clepsine</tp:taxon-name-part> <tp:taxon-name-part taxon-name-part-type="species">caranae</tp:taxon-name-part></tp:taxon-name></italic>: Moquin-Tandon 1826; <italic><tp:taxon-name><tp:taxon-name-part taxon-name-part-type="genus">Clepsine</tp:taxon-name-part> <tp:taxon-name-part taxon-name-part-type="species">striata</tp:taxon-name-part></tp:taxon-name></italic>: Apáthy 1888; <italic><tp:taxon-name><tp:taxon-name-part taxon-name-part-type="genus">Clepsine</tp:taxon-name-part> <tp:taxon-name-part taxon-name-part-type="species">polonica</tp:taxon-name-part></tp:taxon-name></italic>: Lindenfeld and Pietruszynski 1890; <italic><tp:taxon-name><tp:taxon-name-part taxon-name-part-type="genus">Glossiphonia</tp:taxon-name-part> <tp:taxon-name-part taxon-name-part-type="species">heteroclita</tp:taxon-name-part></tp:taxon-name></italic>: Blanchard 1894; <italic><tp:taxon-name><tp:taxon-name-part taxon-name-part-type="genus">Glossiphonia</tp:taxon-name-part> <tp:taxon-name-part taxon-name-part-type="species">heteroclita</tp:taxon-name-part></tp:taxon-name></italic>: Harding and Moore 1926.</comment></tp:nomenclature-citation></tp:nomenclature-citation-list></tp:nomenclature><tp:treatment-sec sec-type="Geographic distribution"><title>Geographic distribution.</title><p>Holarctic species.</p></tp:treatment-sec><tp:treatment-sec sec-type="Subspecies"><title>Subspecies.</title><p><italic><tp:taxon-name><tp:taxon-name-part taxon-name-part-type="species">papillosa</tp:taxon-name-part></tp:taxon-name></italic> (Pawlowski, 1936)</p></tp:treatment-sec><tp:treatment-sec sec-type="Geographic distribution"><title>Geographic distribution,</title><p>widespread in the Holarctic region.</p><p>Maloe More: Tutay Bay, Kurkut Bay, Zagli Bay, Mukhor Bay, Kurma Bay, Lake Zunduk, Lake Zama, Codoviy Bay, Lake Khuzhir.</p></tp:treatment-sec><tp:treatment-sec sec-type="Ecological characteristics"><title>Ecological characteristics.</title><p><italic><tp:taxon-name><tp:taxon-name-part taxon-name-part-type="genus">Alboglossiphonia</tp:taxon-name-part> <tp:taxon-name-part taxon-name-part-type="species">heteroclita</tp:taxon-name-part></tp:taxon-name></italic> lives in various types of flowing and stagnant waters (<xref ref-type="bibr" rid="B30">Nesemann and Neubert 1999</xref>). It has been recorded from brackish water, up to 3% in the Baltic Sea by <xref ref-type="bibr" rid="B23">Koli (1960)</xref>. It occurs from the lowlands to mountainous regions. <italic><tp:taxon-name><tp:taxon-name-part taxon-name-part-type="genus">Alboglossiphonia</tp:taxon-name-part> <tp:taxon-name-part taxon-name-part-type="species">heteroclita</tp:taxon-name-part></tp:taxon-name></italic> is a suctorial freshwater sit-and-wait predator; it preys on small invertebrates – mainly on gastropods, isopods and oligochaetes. It inhabits sor zones and warm bays of Lake Baikal. As a typical glossiphoniid, it shows touching parental care.</p></tp:treatment-sec><ref-list><ref id="B30"><mixed-citation xmlns:xlink="http://www.w3.org/1999/xlink" xlink:type="simple"><person-group><name name-style="western"><surname>Nesemann</surname><given-names>H</given-names></name><name name-style="western"><surname>Neubert</surname><given-names>E</given-names></name></person-group> (<year>1999</year>) <article-title><tp:taxon-name><tp:taxon-name-part taxon-name-part-type="class">Clitellata</tp:taxon-name-part></tp:taxon-name>, <tp:taxon-name><tp:taxon-name-part taxon-name-part-type="order">Branchiobdellida</tp:taxon-name-part></tp:taxon-name>, <tp:taxon-name><tp:taxon-name-part taxon-name-part-type="order">Acanthobdellida</tp:taxon-name-part></tp:taxon-name>, <tp:taxon-name><tp:taxon-name-part taxon-name-part-type="subclass">Hirudinea</tp:taxon-name-part></tp:taxon-name>.</article-title> In: <person-group><name name-style="western"><surname>Schwoebel</surname><given-names>J</given-names></name><name name-style="western"><surname>Zwig</surname><given-names>P</given-names></name></person-group> (<role>Eds</role>) <issue-title>Susswasserfauna von Mitteleuropa.</issue-title> <source>6 (2), Spectrum Akademischer Verlag, Heidelberg-Berlin</source>, <fpage>1</fpage>–<lpage>178</lpage>. </mixed-citation></ref><ref id="B23"><mixed-citation xmlns:xlink="http://www.w3.org/1999/xlink" xlink:type="simple"><person-group><name name-style="western"><surname>Koli</surname><given-names>L</given-names></name></person-group> (<year>1960</year>) <article-title>über die Hirudineen des Brackwassers in der Umgebung von Tvärminne, Süd westfinnland.</article-title> <source>Archivun Societas Zoologicae Botanicae Fennicae “Vanamo”</source> <volume>15</volume>(<issue>1/2</issue>): <fpage>58</fpage>–<lpage>62</lpage>. </mixed-citation></ref></ref-list></tp:taxon-treatment>
