# Supplementary material for: Annotated checklist of the leech species diversity in the Maloe More Strait of Lake Baikal, Russia
Source: Zookeys. 2015 Dec 14;(545):37–52. doi: 10.3897/zookeys.545.6053 (PMC4714365; doi:10.3897/zookeys.545.6053)
Supplement: XML Treatment for Alboglossiphonia hyalina [file zookeys.545.6053-treatment3.xml]

<!DOCTYPE tp:taxon-treatment
  PUBLIC "-//TaxonX//DTD Taxonomic Treatment Publishing DTD v0 20100105//EN" "tax-treatment-NSO.dtd">
<tp:taxon-treatment xmlns:tp="http://www.plazi.org/taxpub"><tp:treatment-meta><kwd-group><label>Taxon classification</label><kwd><named-content content-type="kingdom">Animalia</named-content></kwd><kwd><named-content content-type="order">Rhynchobdellea</named-content></kwd><kwd><named-content content-type="family">Glossiphoniidae</named-content></kwd></kwd-group><mixed-citation publication-type="journal"><person-group><name><surname>Kaygorodova</surname><given-names>Irina A.</given-names></name></person-group><article-title>Annotated checklist of the leech species diversity in the Maloe More Strait of Lake Baikal, Russia</article-title><source>Zookeys</source><day>14</day><month>12</month><year>2015</year><volume>2015</volume><issue>545</issue><fpage>37</fpage><lpage>52</lpage><pub-id pub-id-type="doi">10.3897/zookeys.545.6053</pub-id></mixed-citation></tp:treatment-meta><tp:nomenclature><tp:taxon-name>
                                        <tp:taxon-name-part taxon-name-part-type="genus">Alboglossiphonia</tp:taxon-name-part>
                                        <tp:taxon-name-part taxon-name-part-type="species">hyalina</tp:taxon-name-part>
                                    </tp:taxon-name><tp:taxon-authority>(Müller, 1774)</tp:taxon-authority><tp:nomenclature-citation-list><tp:nomenclature-citation><tp:taxon-name><tp:taxon-name-part taxon-name-part-type="genus">Hirudo</tp:taxon-name-part> <tp:taxon-name-part taxon-name-part-type="species">hyalina</tp:taxon-name-part></tp:taxon-name><comment>: Müller 1774; <italic><tp:taxon-name><tp:taxon-name-part taxon-name-part-type="genus">Clepsine</tp:taxon-name-part> <tp:taxon-name-part taxon-name-part-type="species">hyalina</tp:taxon-name-part></tp:taxon-name></italic>: Moquin-Tandon 1826; <italic><tp:taxon-name><tp:taxon-name-part taxon-name-part-type="genus">Glossiphonia</tp:taxon-name-part> <tp:taxon-name-part taxon-name-part-type="species">hyalina</tp:taxon-name-part></tp:taxon-name></italic>: Blainville 1827; <tp:taxon-name><tp:taxon-name-part taxon-name-part-type="genus">Glossiphonia</tp:taxon-name-part> <tp:taxon-name-part taxon-name-part-type="species">heteroclita</tp:taxon-name-part> <tp:taxon-name-part taxon-name-part-type="infraspecific-rank">f.</tp:taxon-name-part> <tp:taxon-name-part taxon-name-part-type="form">hyalina</tp:taxon-name-part></tp:taxon-name>: Pawlowski 1936.</comment></tp:nomenclature-citation></tp:nomenclature-citation-list></tp:nomenclature><tp:treatment-sec sec-type="Geographic distribution"><title>Geographic distribution.</title><p>Palaearctic region.</p><p>Maloe More: Kharin Irghi Bay, Kurma Bay, Shide Bay, Lake Khuzhir, Lake Khankhoy, Lake Surkhaytor-Nur, Lake Zunduk, Lake Zama, Codoviy Bay.</p></tp:treatment-sec><tp:treatment-sec sec-type="Ecological characteristics"><title>Ecological characteristics.</title><p>This species is a benthic ectoparasite of snails. It was found in the mantle cavity of representatives of <tp:taxon-name><tp:taxon-name-part taxon-name-part-type="family">Lymnaeidae</tp:taxon-name-part></tp:taxon-name>, for instance <italic><tp:taxon-name><tp:taxon-name-part taxon-name-part-type="genus">Lymnaea</tp:taxon-name-part> <tp:taxon-name-part taxon-name-part-type="species">stagnalis</tp:taxon-name-part></tp:taxon-name></italic> (Linnaeus, 1758) and <italic><tp:taxon-name><tp:taxon-name-part taxon-name-part-type="genus">Stagnicola</tp:taxon-name-part> <tp:taxon-name-part taxon-name-part-type="species">corvus</tp:taxon-name-part></tp:taxon-name></italic> (Gmelin, 1791). In Baikal, <italic><tp:taxon-name><tp:taxon-name-part taxon-name-part-type="genus">Alboglossiphonia</tp:taxon-name-part> <tp:taxon-name-part taxon-name-part-type="species">hyalina</tp:taxon-name-part></tp:taxon-name></italic> feeds on <tp:taxon-name><tp:taxon-name-part taxon-name-part-type="family">Planorbidae</tp:taxon-name-part></tp:taxon-name>, <tp:taxon-name><tp:taxon-name-part taxon-name-part-type="family">Lymnaeidae</tp:taxon-name-part></tp:taxon-name>, and <tp:taxon-name><tp:taxon-name-part taxon-name-part-type="family">Valvatidae</tp:taxon-name-part></tp:taxon-name>.</p></tp:treatment-sec></tp:taxon-treatment>
