# Supplementary material for: Annotated checklist of the leech species diversity in the Maloe More Strait of Lake Baikal, Russia
Source: Zookeys. 2015 Dec 14;(545):37–52. doi: 10.3897/zookeys.545.6053 (PMC4714365; doi:10.3897/zookeys.545.6053)
Supplement: XML Treatment for Glossiphonia sp. 1 [file zookeys.545.6053-treatment5.xml]

<!DOCTYPE tp:taxon-treatment
  PUBLIC "-//TaxonX//DTD Taxonomic Treatment Publishing DTD v0 20100105//EN" "tax-treatment-NSO.dtd">
<tp:taxon-treatment xmlns:tp="http://www.plazi.org/taxpub"><tp:treatment-meta><kwd-group><label>Taxon classification</label><kwd><named-content content-type="kingdom">Animalia</named-content></kwd><kwd><named-content content-type="order">Rhynchobdellea</named-content></kwd><kwd><named-content content-type="family">Glossiphoniidae</named-content></kwd></kwd-group><mixed-citation publication-type="journal"><person-group><name><surname>Kaygorodova</surname><given-names>Irina A.</given-names></name></person-group><article-title>Annotated checklist of the leech species diversity in the Maloe More Strait of Lake Baikal, Russia</article-title><source>Zookeys</source><day>14</day><month>12</month><year>2015</year><volume>2015</volume><issue>545</issue><fpage>37</fpage><lpage>52</lpage><pub-id pub-id-type="doi">10.3897/zookeys.545.6053</pub-id></mixed-citation></tp:treatment-meta><tp:nomenclature><tp:taxon-name>
                                        <tp:taxon-name-part taxon-name-part-type="genus">Glossiphonia</tp:taxon-name-part>
                                        <tp:taxon-name-part taxon-name-part-type="uncertainty-rank">sp. 1</tp:taxon-name-part>
                                    </tp:taxon-name></tp:nomenclature><tp:treatment-sec sec-type="New species records"><title>New species records.</title><p>Kurma Bay, Lake Surkhaytor-Nur, Lake Zunduk, Lake Zama.</p></tp:treatment-sec><tp:treatment-sec sec-type="Morphological characteristics"><title>Morphological characteristics.</title><p>Length is up to 25 mm. Three pairs of eyes. On the dorsal side there are longitudinal rows of dark pigmentation (Fig. <xref ref-type="fig" rid="F2">2</xref>). Central pair of stripes is always brighter in comparison with the more lateral ones.</p><fig id="F2" position="float" orientation="portrait"><label>Figure 2.</label><caption><p><italic><tp:taxon-name><tp:taxon-name-part taxon-name-part-type="genus">Glossiphonia</tp:taxon-name-part></tp:taxon-name></italic> sp. 1 (below) and <italic><tp:taxon-name><tp:taxon-name-part taxon-name-part-type="genus">Alboglossiphonia</tp:taxon-name-part> <tp:taxon-name-part taxon-name-part-type="species">heteroclita</tp:taxon-name-part></tp:taxon-name></italic> (above) from Kurma Bay of the Maloe More Strait (Lake Baikal). Scale bar 10 mm.</p></caption><graphic xmlns:xlink="http://www.w3.org/1999/xlink" xlink:href="zookeys-545-037-g002.jpg" position="float" orientation="portrait" xlink:type="simple" id="oo_69560.jpg"/></fig></tp:treatment-sec><tp:treatment-sec sec-type="Ecological characteristics"><title>Ecological characteristics.</title><p>Specimens were collected in the littoral zone. Life cycle is typical for majority of the genus. It prefers to sit on the rocks, or slowly crawl. This leech feeds almost exclusively on molluscs, and sometimes on worms or larvae of insects. With its elastic proboscis, it pierces the delicate covers of the victim and sucks its blood. The Maloe More <italic><tp:taxon-name><tp:taxon-name-part taxon-name-part-type="genus">Glossiphonia</tp:taxon-name-part></tp:taxon-name></italic> sp. 1, like other glossiphoniids, takes care of its young.</p></tp:treatment-sec></tp:taxon-treatment>
