# Supplementary material for: Annotated checklist of the leech species diversity in the Maloe More Strait of Lake Baikal, Russia
Source: Zookeys. 2015 Dec 14;(545):37–52. doi: 10.3897/zookeys.545.6053 (PMC4714365; doi:10.3897/zookeys.545.6053)
Supplement: XML Treatment for Glossiphonia sp. 2 [file zookeys.545.6053-treatment6.xml]

<!DOCTYPE tp:taxon-treatment
  PUBLIC "-//TaxonX//DTD Taxonomic Treatment Publishing DTD v0 20100105//EN" "tax-treatment-NSO.dtd">
<tp:taxon-treatment xmlns:tp="http://www.plazi.org/taxpub"><tp:treatment-meta><kwd-group><label>Taxon classification</label><kwd><named-content content-type="kingdom">Animalia</named-content></kwd><kwd><named-content content-type="order">Rhynchobdellea</named-content></kwd><kwd><named-content content-type="family">Glossiphoniidae</named-content></kwd></kwd-group><mixed-citation publication-type="journal"><person-group><name><surname>Kaygorodova</surname><given-names>Irina A.</given-names></name></person-group><article-title>Annotated checklist of the leech species diversity in the Maloe More Strait of Lake Baikal, Russia</article-title><source>Zookeys</source><day>14</day><month>12</month><year>2015</year><volume>2015</volume><issue>545</issue><fpage>37</fpage><lpage>52</lpage><pub-id pub-id-type="doi">10.3897/zookeys.545.6053</pub-id></mixed-citation></tp:treatment-meta><tp:nomenclature><tp:taxon-name>
                                        <tp:taxon-name-part taxon-name-part-type="genus">Glossiphonia</tp:taxon-name-part>
                                        <tp:taxon-name-part taxon-name-part-type="uncertainty-rank">sp. 2</tp:taxon-name-part>
                                    </tp:taxon-name></tp:nomenclature><tp:treatment-sec sec-type="New species records"><title>New species records.</title><p>Kurma Bay, Lake Zama.</p></tp:treatment-sec><tp:treatment-sec sec-type="Morphological characteristics"><title>Morphological characteristics.</title><p>The size varies from 7 to 12 mm. This leech has a bright amber colour due to tiny pale brown pigment cells uniformly strewn along the body dorsally and one pair of dark longitudinal median rows (Fig. <xref ref-type="fig" rid="F3">3</xref>).</p><fig id="F3" position="float" orientation="portrait"><label>Figure 3.</label><caption><p><italic><tp:taxon-name><tp:taxon-name-part taxon-name-part-type="genus">Glossiphonia</tp:taxon-name-part></tp:taxon-name></italic> sp. 2 from Kurma Bay of the Maloe More Strait (Lake Baikal). Scale bar 1 mm.</p></caption><graphic xmlns:xlink="http://www.w3.org/1999/xlink" xlink:href="zookeys-545-037-g003.jpg" position="float" orientation="portrait" xlink:type="simple" id="oo_69561.jpg"/></fig></tp:treatment-sec><tp:treatment-sec sec-type="Ecological characteristics"><title>Ecological characteristics.</title><p><italic><tp:taxon-name><tp:taxon-name-part taxon-name-part-type="genus">Glossiphonia</tp:taxon-name-part></tp:taxon-name></italic> sp. 2 occupies the same ecological niche as the previous <italic><tp:taxon-name><tp:taxon-name-part taxon-name-part-type="genus">Glossiphonia</tp:taxon-name-part></tp:taxon-name></italic> species, parasitizing small invertebrates preferentially molluscs.</p></tp:treatment-sec></tp:taxon-treatment>
