# Supplementary material for: Annotated checklist of the leech species diversity in the Maloe More Strait of Lake Baikal, Russia
Source: Zookeys. 2015 Dec 14;(545):37–52. doi: 10.3897/zookeys.545.6053 (PMC4714365; doi:10.3897/zookeys.545.6053)
Supplement: XML Treatment for Helobdella [file zookeys.545.6053-treatment7.xml]

<!DOCTYPE tp:taxon-treatment
  PUBLIC "-//TaxonX//DTD Taxonomic Treatment Publishing DTD v0 20100105//EN" "tax-treatment-NSO.dtd">
<tp:taxon-treatment xmlns:tp="http://www.plazi.org/taxpub"><tp:treatment-meta><kwd-group><label>Taxon classification</label><kwd><named-content content-type="kingdom">Animalia</named-content></kwd><kwd><named-content content-type="order">Rhynchobdellea</named-content></kwd><kwd><named-content content-type="family">Glossiphoniidae</named-content></kwd></kwd-group><mixed-citation publication-type="journal"><person-group><name><surname>Kaygorodova</surname><given-names>Irina A.</given-names></name></person-group><article-title>Annotated checklist of the leech species diversity in the Maloe More Strait of Lake Baikal, Russia</article-title><source>Zookeys</source><day>14</day><month>12</month><year>2015</year><volume>2015</volume><issue>545</issue><fpage>37</fpage><lpage>52</lpage><pub-id pub-id-type="doi">10.3897/zookeys.545.6053</pub-id></mixed-citation></tp:treatment-meta><tp:nomenclature><label>Genus:</label><tp:taxon-name>
                                        <tp:taxon-name-part taxon-name-part-type="genus">Helobdella</tp:taxon-name-part>
                                    </tp:taxon-name><tp:taxon-authority>Blanchard, 1876</tp:taxon-authority></tp:nomenclature><tp:treatment-sec sec-type="Geographic distribution"><title>Geographic distribution.</title><p>Cosmopolitan.</p></tp:treatment-sec><tp:treatment-sec sec-type="Type species"><title>Type species.</title><p><italic><tp:taxon-name><tp:taxon-name-part taxon-name-part-type="genus">Helobdella</tp:taxon-name-part> <tp:taxon-name-part taxon-name-part-type="species">stagnalis</tp:taxon-name-part></tp:taxon-name></italic> (Linnaeus, 1758)</p></tp:treatment-sec></tp:taxon-treatment>
