# Supplementary material for: Annotated checklist of the leech species diversity in the Maloe More Strait of Lake Baikal, Russia
Source: Zookeys. 2015 Dec 14;(545):37–52. doi: 10.3897/zookeys.545.6053 (PMC4714365; doi:10.3897/zookeys.545.6053)
Supplement: XML Treatment for Helobdella stagnalis [file zookeys.545.6053-treatment8.xml]

<!DOCTYPE tp:taxon-treatment
  PUBLIC "-//TaxonX//DTD Taxonomic Treatment Publishing DTD v0 20100105//EN" "tax-treatment-NSO.dtd">
<tp:taxon-treatment xmlns:tp="http://www.plazi.org/taxpub"><tp:treatment-meta><kwd-group><label>Taxon classification</label><kwd><named-content content-type="kingdom">Animalia</named-content></kwd><kwd><named-content content-type="order">Rhynchobdellea</named-content></kwd><kwd><named-content content-type="family">Glossiphoniidae</named-content></kwd></kwd-group><mixed-citation publication-type="journal"><person-group><name><surname>Kaygorodova</surname><given-names>Irina A.</given-names></name></person-group><article-title>Annotated checklist of the leech species diversity in the Maloe More Strait of Lake Baikal, Russia</article-title><source>Zookeys</source><day>14</day><month>12</month><year>2015</year><volume>2015</volume><issue>545</issue><fpage>37</fpage><lpage>52</lpage><pub-id pub-id-type="doi">10.3897/zookeys.545.6053</pub-id></mixed-citation></tp:treatment-meta><tp:nomenclature><tp:taxon-name>
                                        <tp:taxon-name-part taxon-name-part-type="genus">Helobdella</tp:taxon-name-part>
                                        <tp:taxon-name-part taxon-name-part-type="species">stagnalis</tp:taxon-name-part>
                                    </tp:taxon-name><tp:taxon-authority>(Linnaeus, 1758)</tp:taxon-authority><tp:nomenclature-citation-list><tp:nomenclature-citation><tp:taxon-name><tp:taxon-name-part taxon-name-part-type="genus">Hirudo</tp:taxon-name-part> <tp:taxon-name-part taxon-name-part-type="species">stagnalis</tp:taxon-name-part></tp:taxon-name><comment>: Linnaeus 1758; <italic><tp:taxon-name><tp:taxon-name-part taxon-name-part-type="genus">Hirudo</tp:taxon-name-part> <tp:taxon-name-part taxon-name-part-type="species">pulligera</tp:taxon-name-part></tp:taxon-name></italic>: Daudin 1800; <italic><tp:taxon-name><tp:taxon-name-part taxon-name-part-type="genus">Glossiphonia</tp:taxon-name-part> <tp:taxon-name-part taxon-name-part-type="species">perata</tp:taxon-name-part></tp:taxon-name></italic>: Johnson 1816; <italic><tp:taxon-name><tp:taxon-name-part taxon-name-part-type="genus">Erpobdella</tp:taxon-name-part> <tp:taxon-name-part taxon-name-part-type="species">bioculata</tp:taxon-name-part></tp:taxon-name></italic>: Lamark 1818; <italic><tp:taxon-name><tp:taxon-name-part taxon-name-part-type="genus">Clepsine</tp:taxon-name-part> <tp:taxon-name-part taxon-name-part-type="species">bioculata</tp:taxon-name-part></tp:taxon-name></italic>: Savigny 1822; <italic><tp:taxon-name><tp:taxon-name-part taxon-name-part-type="genus">Glossobdella</tp:taxon-name-part> <tp:taxon-name-part taxon-name-part-type="species">pulligera</tp:taxon-name-part></tp:taxon-name></italic>: Blainville 1827; <italic><tp:taxon-name><tp:taxon-name-part taxon-name-part-type="genus">Clepsine</tp:taxon-name-part> <tp:taxon-name-part taxon-name-part-type="species">stagnalis</tp:taxon-name-part></tp:taxon-name></italic>: Fillipi 1837; <italic><tp:taxon-name><tp:taxon-name-part taxon-name-part-type="genus">Glossiphonia</tp:taxon-name-part> <tp:taxon-name-part taxon-name-part-type="species">bioculata</tp:taxon-name-part></tp:taxon-name></italic>: Maquin-Tandon 1846; <italic><tp:taxon-name><tp:taxon-name-part taxon-name-part-type="genus">Glossiphonia</tp:taxon-name-part> <tp:taxon-name-part taxon-name-part-type="species">circulans</tp:taxon-name-part></tp:taxon-name></italic>: Maquin-Tandon 1846; <italic><tp:taxon-name><tp:taxon-name-part taxon-name-part-type="genus">Clepsine</tp:taxon-name-part> <tp:taxon-name-part taxon-name-part-type="species">modesta</tp:taxon-name-part></tp:taxon-name></italic>: Verrill 1972; <italic><tp:taxon-name><tp:taxon-name-part taxon-name-part-type="genus">Glossiphonia</tp:taxon-name-part> <tp:taxon-name-part taxon-name-part-type="species">modesta</tp:taxon-name-part></tp:taxon-name></italic>: Vaillant 1890; <italic><tp:taxon-name><tp:taxon-name-part taxon-name-part-type="genus">Glossiphonia</tp:taxon-name-part> <tp:taxon-name-part taxon-name-part-type="species">stagnalis</tp:taxon-name-part></tp:taxon-name></italic>: Blanchard 1894; <tp:taxon-name><tp:taxon-name-part taxon-name-part-type="genus">Glossiphonia</tp:taxon-name-part> (<tp:taxon-name-part taxon-name-part-type="subgenus">Helobdella</tp:taxon-name-part>) <tp:taxon-name-part taxon-name-part-type="species">stagnalis</tp:taxon-name-part></tp:taxon-name>: Moore 1922; <italic><tp:taxon-name><tp:taxon-name-part taxon-name-part-type="genus">Bakedebdella</tp:taxon-name-part> <tp:taxon-name-part taxon-name-part-type="species">gibbosa</tp:taxon-name-part></tp:taxon-name></italic>: Sciacchitiano 1939.</comment></tp:nomenclature-citation></tp:nomenclature-citation-list></tp:nomenclature><tp:treatment-sec sec-type="Geographic distribution"><title>Geographic distribution.</title><p>Cosmopolitan.</p><p>Maloe More: Tutay Bay, Zagli Bay, Mukhor Bay, Shide Bay, Lake Khankhoy, Lake Surkhaytor-Nur, Lake Zunduk, Codoviy Bay.</p><!--PageBreak--><!--PageBreak--></tp:treatment-sec><tp:treatment-sec sec-type="Ecological characteristics"><title>Ecological characteristics.</title><p>This species is considered one of the most common freshwater leeches in the world. Within Baikal, <italic><tp:taxon-name><tp:taxon-name-part taxon-name-part-type="genus">Helobdella</tp:taxon-name-part> <tp:taxon-name-part taxon-name-part-type="species">stagnalis</tp:taxon-name-part></tp:taxon-name></italic> inhabits shallow bays and salinas. This <italic><tp:taxon-name><tp:taxon-name-part taxon-name-part-type="genus">Helobdella</tp:taxon-name-part></tp:taxon-name></italic> species cannot swim; it crawls on aquatic plants and other objects, using its suckers as organs of attachment. Most suck the haemolymph of freshwater invertebrates such as oligochaetes, larvae of insects, and freshwater snails (<xref ref-type="bibr" rid="B25">Kozhova and Izmest’eva 1998</xref>). Freshwater jawless leeches are remarkable for their parental care. They produce a membranous bag or cocoon to hold the eggs, which are then carried on the ventral surface. The young attach to the parent’s belly after hatching and are thus ferried to their first meal.</p></tp:treatment-sec><ref-list><ref id="B25"><mixed-citation xmlns:xlink="http://www.w3.org/1999/xlink" xlink:type="simple"><person-group><name name-style="western"><surname>Kozhova</surname><given-names>OM</given-names></name><name name-style="western"><surname>Izmest’eva</surname><given-names>LN</given-names></name></person-group> (<year>1998</year>) <source>Lake Baikal: Evolution and Biodiversity.</source> <publisher-name>Blackhuys Publishers</publisher-name>, <publisher-loc>Leiden</publisher-loc>, <size units="page">447 pp</size>. </mixed-citation></ref></ref-list></tp:taxon-treatment>
