# Supplementary material for: Annotated checklist of the leech species diversity in the Maloe More Strait of Lake Baikal, Russia
Source: Zookeys. 2015 Dec 14;(545):37–52. doi: 10.3897/zookeys.545.6053 (PMC4714365; doi:10.3897/zookeys.545.6053)
Supplement: XML Treatment for Hemiclepsis marginata [file zookeys.545.6053-treatment10.xml]

<!DOCTYPE tp:taxon-treatment
  PUBLIC "-//TaxonX//DTD Taxonomic Treatment Publishing DTD v0 20100105//EN" "tax-treatment-NSO.dtd">
<tp:taxon-treatment xmlns:tp="http://www.plazi.org/taxpub"><tp:treatment-meta><kwd-group><label>Taxon classification</label><kwd><named-content content-type="kingdom">Animalia</named-content></kwd><kwd><named-content content-type="order">Rhynchobdellea</named-content></kwd><kwd><named-content content-type="family">Glossiphoniidae</named-content></kwd></kwd-group><mixed-citation publication-type="journal"><person-group><name><surname>Kaygorodova</surname><given-names>Irina A.</given-names></name></person-group><article-title>Annotated checklist of the leech species diversity in the Maloe More Strait of Lake Baikal, Russia</article-title><source>Zookeys</source><day>14</day><month>12</month><year>2015</year><volume>2015</volume><issue>545</issue><fpage>37</fpage><lpage>52</lpage><pub-id pub-id-type="doi">10.3897/zookeys.545.6053</pub-id></mixed-citation></tp:treatment-meta><tp:nomenclature><tp:taxon-name>
                                        <tp:taxon-name-part taxon-name-part-type="genus">Hemiclepsis</tp:taxon-name-part>
                                        <tp:taxon-name-part taxon-name-part-type="species">marginata</tp:taxon-name-part>
                                    </tp:taxon-name><tp:taxon-authority>(Müller, 1774)</tp:taxon-authority><tp:nomenclature-citation-list><tp:nomenclature-citation><tp:taxon-name><tp:taxon-name-part taxon-name-part-type="genus">Hirudo</tp:taxon-name-part> <tp:taxon-name-part taxon-name-part-type="species">marginata</tp:taxon-name-part></tp:taxon-name><comment>: Müller 1774; <italic><tp:taxon-name><tp:taxon-name-part taxon-name-part-type="genus">Hirudo</tp:taxon-name-part> <tp:taxon-name-part taxon-name-part-type="species">variegates</tp:taxon-name-part></tp:taxon-name></italic>: Braun 1805; <italic><tp:taxon-name><tp:taxon-name-part taxon-name-part-type="genus">Hirudo</tp:taxon-name-part> <tp:taxon-name-part taxon-name-part-type="species">cephalota</tp:taxon-name-part></tp:taxon-name></italic> Carena 1820; <italic><tp:taxon-name><tp:taxon-name-part taxon-name-part-type="genus">Hirudo</tp:taxon-name-part> <tp:taxon-name-part taxon-name-part-type="species">oscillatoria</tp:taxon-name-part></tp:taxon-name></italic>: Saint-Amas 1825; <italic><tp:taxon-name><tp:taxon-name-part taxon-name-part-type="genus">Piscicola</tp:taxon-name-part> <tp:taxon-name-part taxon-name-part-type="species">tesselata</tp:taxon-name-part></tp:taxon-name></italic>: Maquin-Tandon 1826; <italic><tp:taxon-name><tp:taxon-name-part taxon-name-part-type="genus">Piscicola</tp:taxon-name-part> <tp:taxon-name-part taxon-name-part-type="species">linearis</tp:taxon-name-part></tp:taxon-name></italic>: Kollar 1842; <italic><tp:taxon-name><tp:taxon-name-part taxon-name-part-type="genus">Glossobdella</tp:taxon-name-part> <tp:taxon-name-part taxon-name-part-type="species">cephalota</tp:taxon-name-part></tp:taxon-name></italic>: Blainville 1827; <italic><tp:taxon-name><tp:taxon-name-part taxon-name-part-type="genus">Haemoharis</tp:taxon-name-part> <tp:taxon-name-part taxon-name-part-type="species">marginata</tp:taxon-name-part></tp:taxon-name></italic>: Filippi 1837; <italic><tp:taxon-name><tp:taxon-name-part taxon-name-part-type="genus">Glossiphonia</tp:taxon-name-part> <tp:taxon-name-part taxon-name-part-type="species">marginata</tp:taxon-name-part></tp:taxon-name></italic>: Maquin-Tandon 1846; <italic><tp:taxon-name><tp:taxon-name-part taxon-name-part-type="genus">Hirido</tp:taxon-name-part> <tp:taxon-name-part taxon-name-part-type="species">flava</tp:taxon-name-part></tp:taxon-name></italic>: Dalyell 1953; <italic><tp:taxon-name><tp:taxon-name-part taxon-name-part-type="genus">Glossiphonia</tp:taxon-name-part> <tp:taxon-name-part taxon-name-part-type="species">flava</tp:taxon-name-part></tp:taxon-name></italic>: Johnston 1865; <italic><tp:taxon-name><tp:taxon-name-part taxon-name-part-type="genus">Glossiphonia</tp:taxon-name-part> <tp:taxon-name-part taxon-name-part-type="species">marginata</tp:taxon-name-part></tp:taxon-name></italic>: Blanchard 1892.</comment></tp:nomenclature-citation></tp:nomenclature-citation-list></tp:nomenclature><tp:treatment-sec sec-type="Geographic distribution"><title>Geographic distribution.</title><p>Palaearctic region. A closely related taxon <italic><tp:taxon-name><tp:taxon-name-part taxon-name-part-type="genus">Hemiclepsis</tp:taxon-name-part> <tp:taxon-name-part taxon-name-part-type="species">marginata</tp:taxon-name-part> <tp:taxon-name-part taxon-name-part-type="subspecies">asiatica</tp:taxon-name-part></tp:taxon-name></italic> Moore, 1924, is known from Cashmere to Sumatra. Its relationship to the nominate subspecies is still doubtful.</p><p>Maloe More: Kurma Bay, Mukhor Bay, Khuzhir-Nugho Bay, Lake Khankhoy, Lake Surkhaytor-Nur, Lake Zunduk.</p></tp:treatment-sec><tp:treatment-sec sec-type="Ecological characteristics"><title>Ecological characteristics.</title><p>This species inhabits Europe and Asia. In Central Europe, however, it is rare, whereas in Eastern Siberia it is widespread. As a sanguivorous ectoparasite it feeds on fishes and amphibians. <italic><tp:taxon-name><tp:taxon-name-part taxon-name-part-type="genus">Hemiclepsis</tp:taxon-name-part> <tp:taxon-name-part taxon-name-part-type="species">marginata</tp:taxon-name-part></tp:taxon-name></italic> is able to move actively. When not on a host, <italic><tp:taxon-name><tp:taxon-name-part taxon-name-part-type="genus">Hemiclepsis</tp:taxon-name-part> <tp:taxon-name-part taxon-name-part-type="species">marginata</tp:taxon-name-part></tp:taxon-name></italic> usually is found beneath large stones in shallow water or on submerged macrophytes. It can be found in all types of freshwater habitats and often thrives in stagnant water, weedy ponds, and, less often, in streams.</p></tp:treatment-sec></tp:taxon-treatment>
