# Supplementary material for: Annotated checklist of the leech species diversity in the Maloe More Strait of Lake Baikal, Russia
Source: Zookeys. 2015 Dec 14;(545):37–52. doi: 10.3897/zookeys.545.6053 (PMC4714365; doi:10.3897/zookeys.545.6053)
Supplement: XML Treatment for Theromyzon tessulatum [file zookeys.545.6053-treatment12.xml]

<!DOCTYPE tp:taxon-treatment
  PUBLIC "-//TaxonX//DTD Taxonomic Treatment Publishing DTD v0 20100105//EN" "tax-treatment-NSO.dtd">
<tp:taxon-treatment xmlns:tp="http://www.plazi.org/taxpub"><tp:treatment-meta><kwd-group><label>Taxon classification</label><kwd><named-content content-type="kingdom">Animalia</named-content></kwd><kwd><named-content content-type="order">Rhynchobdellea</named-content></kwd><kwd><named-content content-type="family">Glossiphoniidae</named-content></kwd></kwd-group><mixed-citation publication-type="journal"><person-group><name><surname>Kaygorodova</surname><given-names>Irina A.</given-names></name></person-group><article-title>Annotated checklist of the leech species diversity in the Maloe More Strait of Lake Baikal, Russia</article-title><source>Zookeys</source><day>14</day><month>12</month><year>2015</year><volume>2015</volume><issue>545</issue><fpage>37</fpage><lpage>52</lpage><pub-id pub-id-type="doi">10.3897/zookeys.545.6053</pub-id></mixed-citation></tp:treatment-meta><tp:nomenclature><tp:taxon-name>
                                        <tp:taxon-name-part taxon-name-part-type="genus">Theromyzon</tp:taxon-name-part>
                                        <tp:taxon-name-part taxon-name-part-type="species">tessulatum</tp:taxon-name-part>
                                    </tp:taxon-name><tp:taxon-authority>(Müller, 1774)</tp:taxon-authority><tp:nomenclature-citation-list><tp:nomenclature-citation><tp:taxon-name><tp:taxon-name-part taxon-name-part-type="genus">Hirudo</tp:taxon-name-part> <tp:taxon-name-part taxon-name-part-type="species">tessulata</tp:taxon-name-part></tp:taxon-name><comment>: Müller 1774; <italic><tp:taxon-name><tp:taxon-name-part taxon-name-part-type="genus">Hirudo</tp:taxon-name-part> <tp:taxon-name-part taxon-name-part-type="species">tesselata</tp:taxon-name-part></tp:taxon-name></italic>: Bosc 1802; <italic><tp:taxon-name><tp:taxon-name-part taxon-name-part-type="genus">Nephelis</tp:taxon-name-part> <tp:taxon-name-part taxon-name-part-type="species">tesselata</tp:taxon-name-part></tp:taxon-name></italic>: Savigny 1822; <italic><tp:taxon-name><tp:taxon-name-part taxon-name-part-type="genus">Erpobdella</tp:taxon-name-part> <tp:taxon-name-part taxon-name-part-type="species">tesselata</tp:taxon-name-part></tp:taxon-name></italic>: Fleming 1822; <italic><tp:taxon-name><tp:taxon-name-part taxon-name-part-type="genus">Ichthyobdella</tp:taxon-name-part> <tp:taxon-name-part taxon-name-part-type="species">tesselata</tp:taxon-name-part></tp:taxon-name></italic>: Blainville 1828; <tp:taxon-name><tp:taxon-name-part taxon-name-part-type="genus">Erpobdella</tp:taxon-name-part> <tp:taxon-name-part taxon-name-part-type="species">vulgaris</tp:taxon-name-part> <tp:taxon-name-part taxon-name-part-type="infraspecific-rank">var.</tp:taxon-name-part> <tp:taxon-name-part taxon-name-part-type="variety">tesselatum</tp:taxon-name-part></tp:taxon-name>: Blainville 1828; <italic><tp:taxon-name><tp:taxon-name-part taxon-name-part-type="genus">Clepsine</tp:taxon-name-part> <tp:taxon-name-part taxon-name-part-type="species">tessulata</tp:taxon-name-part></tp:taxon-name></italic>: Müller 1844; <italic><tp:taxon-name><tp:taxon-name-part taxon-name-part-type="genus">Glossiphonia</tp:taxon-name-part> <tp:taxon-name-part taxon-name-part-type="species">tessulata</tp:taxon-name-part></tp:taxon-name></italic>: Maquin-Tandon 1846; <italic><tp:taxon-name><tp:taxon-name-part taxon-name-part-type="genus">Glossiphonia</tp:taxon-name-part> <tp:taxon-name-part taxon-name-part-type="species">aecheana</tp:taxon-name-part></tp:taxon-name></italic>: Thompson 1846; <italic><tp:taxon-name><tp:taxon-name-part taxon-name-part-type="genus">Hirudo</tp:taxon-name-part> <tp:taxon-name-part taxon-name-part-type="species">vitrina</tp:taxon-name-part></tp:taxon-name></italic>: Dalyell 1853; <italic><tp:taxon-name><tp:taxon-name-part taxon-name-part-type="genus">Glossiphonia</tp:taxon-name-part> <tp:taxon-name-part taxon-name-part-type="species">vitrina</tp:taxon-name-part></tp:taxon-name></italic>: Johnston 1865; <italic><tp:taxon-name><tp:taxon-name-part taxon-name-part-type="genus">Theromyzon</tp:taxon-name-part> <tp:taxon-name-part taxon-name-part-type="species">tessulatum</tp:taxon-name-part></tp:taxon-name></italic>: Philippi 1867; <italic><tp:taxon-name><tp:taxon-name-part taxon-name-part-type="genus">Hemiclepsis</tp:taxon-name-part> <tp:taxon-name-part taxon-name-part-type="species">tesselata</tp:taxon-name-part></tp:taxon-name></italic>: Vejdovsky 1883; <italic><tp:taxon-name><tp:taxon-name-part taxon-name-part-type="genus">Glossiphonia</tp:taxon-name-part> <tp:taxon-name-part taxon-name-part-type="species">tesselata</tp:taxon-name-part></tp:taxon-name></italic>: Blanchard 1892; <italic><tp:taxon-name><tp:taxon-name-part taxon-name-part-type="genus">Protoclepsis</tp:taxon-name-part> <tp:taxon-name-part taxon-name-part-type="species">tesselata</tp:taxon-name-part></tp:taxon-name></italic>: Livanow 1902.</comment></tp:nomenclature-citation></tp:nomenclature-citation-list></tp:nomenclature><tp:treatment-sec sec-type="Geographic distribution"><title>Geographic distribution.</title><p>Palaearctic and Nearctic regions. A closely related taxon <italic><tp:taxon-name><tp:taxon-name-part taxon-name-part-type="genus">Protoclepsis</tp:taxon-name-part> <tp:taxon-name-part taxon-name-part-type="species">tesselatoides</tp:taxon-name-part></tp:taxon-name></italic> Livanow, 1902 was synonymised in <italic><tp:taxon-name><tp:taxon-name-part taxon-name-part-type="genus">Theromyzom</tp:taxon-name-part> <tp:taxon-name-part taxon-name-part-type="species">tessulatum</tp:taxon-name-part></tp:taxon-name></italic> (<xref ref-type="bibr" rid="B27">Lukin 1976</xref>). This pooling into the nominate species is still doubtful.</p><p>Maloe More: Lake Zunduk, Lake Zama.</p></tp:treatment-sec><tp:treatment-sec sec-type="Ecological characteristics"><title>Ecological characteristics.</title><p>This is a widespread but rare species. It can be found in warm bays of Baikal and adjacent freshwater reservoirs. It prefers stagnant water. Feeds on the blood of vertebrates. Most likely hosts might be fishes, water birds or amphibians.</p></tp:treatment-sec><ref-list><ref id="B27"><mixed-citation xmlns:xlink="http://www.w3.org/1999/xlink" xlink:type="simple"><person-group><name name-style="western"><surname>Lukin</surname><given-names>EI</given-names></name></person-group> (<year>1976</year>) <source>Leeches of fresh and saline waters (Fauna of the USSR. Leeches).</source> <publisher-name>Nauka</publisher-name>, <publisher-loc>Leningrad</publisher-loc>, <size units="page">484 pp</size>. </mixed-citation></ref></ref-list></tp:taxon-treatment>
