# Supplementary material for: Annotated checklist of the leech species diversity in the Maloe More Strait of Lake Baikal, Russia
Source: Zookeys. 2015 Dec 14;(545):37–52. doi: 10.3897/zookeys.545.6053 (PMC4714365; doi:10.3897/zookeys.545.6053)
Supplement: XML Treatment for Theromyzon sp. [file zookeys.545.6053-treatment13.xml]

<!DOCTYPE tp:taxon-treatment
  PUBLIC "-//TaxonX//DTD Taxonomic Treatment Publishing DTD v0 20100105//EN" "tax-treatment-NSO.dtd">
<tp:taxon-treatment xmlns:tp="http://www.plazi.org/taxpub"><tp:treatment-meta><kwd-group><label>Taxon classification</label><kwd><named-content content-type="kingdom">Animalia</named-content></kwd><kwd><named-content content-type="order">Rhynchobdellea</named-content></kwd><kwd><named-content content-type="family">Glossiphoniidae</named-content></kwd></kwd-group><mixed-citation publication-type="journal"><person-group><name><surname>Kaygorodova</surname><given-names>Irina A.</given-names></name></person-group><article-title>Annotated checklist of the leech species diversity in the Maloe More Strait of Lake Baikal, Russia</article-title><source>Zookeys</source><day>14</day><month>12</month><year>2015</year><volume>2015</volume><issue>545</issue><fpage>37</fpage><lpage>52</lpage><pub-id pub-id-type="doi">10.3897/zookeys.545.6053</pub-id></mixed-citation></tp:treatment-meta><tp:nomenclature><tp:taxon-name>
                                        <tp:taxon-name-part taxon-name-part-type="genus">Theromyzon</tp:taxon-name-part>
                                        <tp:taxon-name-part taxon-name-part-type="uncertainty-rank">sp.</tp:taxon-name-part>
                                    </tp:taxon-name></tp:nomenclature><tp:treatment-sec sec-type="New species records"><title>New species records.</title><p>Ulirba Bay.</p></tp:treatment-sec><tp:treatment-sec sec-type="Morphological characteristics"><title>Morphological characteristics.</title><p>Specimens are 12 mm in length and about 2 mm in width and can stretch up to 15-17 mm, becoming 1 mm in width. It has four pairs of eyes as do all representatives of the genus. A special colouration of the body sets them apart from all other known species (Fig. <xref ref-type="fig" rid="F4">4</xref>).</p><fig id="F4" position="float" orientation="portrait"><label>Figure 4.</label><caption><p><italic><tp:taxon-name><tp:taxon-name-part taxon-name-part-type="genus">Theromyzon</tp:taxon-name-part></tp:taxon-name></italic> sp. individual inhabiting Ulirba Bay of the Maloe More Strait (Lake Baikal). Scale bar 5 mm.</p></caption><graphic xmlns:xlink="http://www.w3.org/1999/xlink" xlink:href="zookeys-545-037-g004.jpg" position="float" orientation="portrait" xlink:type="simple" id="oo_69562.jpg"/></fig></tp:treatment-sec><tp:treatment-sec sec-type="Ecological characteristics"><title>Ecological characteristics.</title><p>Representatives of this genus are known as bloodsuckers of birds (<xref ref-type="bibr" rid="B32">Sawyer 1986</xref>, <xref ref-type="bibr" rid="B27">Lukin 1976</xref>, <xref ref-type="bibr" rid="B30">Nesemann and Neubert 1999</xref>). The host for the Maloe More <italic><tp:taxon-name><tp:taxon-name-part taxon-name-part-type="genus">Theromyzon</tp:taxon-name-part></tp:taxon-name></italic> is unknown, since these specimens were found free-living.</p><!--PageBreak--></tp:treatment-sec><ref-list><ref id="B32"><mixed-citation xmlns:xlink="http://www.w3.org/1999/xlink" xlink:type="simple"><person-group><name name-style="western"><surname>Sawyer</surname><given-names>RT</given-names></name></person-group> (<year>1986</year>) <source>Leech Biology and Behaviour. Volume II Feeding Biology, Ecology, and Systematics.</source> <publisher-name>Clarendon Press</publisher-name>, <publisher-loc>Oxford, UK</publisher-loc>, <size units="page">793 pp</size>. </mixed-citation></ref><ref id="B27"><mixed-citation xmlns:xlink="http://www.w3.org/1999/xlink" xlink:type="simple"><person-group><name name-style="western"><surname>Lukin</surname><given-names>EI</given-names></name></person-group> (<year>1976</year>) <source>Leeches of fresh and saline waters (Fauna of the USSR. Leeches).</source> <publisher-name>Nauka</publisher-name>, <publisher-loc>Leningrad</publisher-loc>, <size units="page">484 pp</size>. </mixed-citation></ref><ref id="B30"><mixed-citation xmlns:xlink="http://www.w3.org/1999/xlink" xlink:type="simple"><person-group><name name-style="western"><surname>Nesemann</surname><given-names>H</given-names></name><name name-style="western"><surname>Neubert</surname><given-names>E</given-names></name></person-group> (<year>1999</year>) <article-title><tp:taxon-name><tp:taxon-name-part taxon-name-part-type="class">Clitellata</tp:taxon-name-part></tp:taxon-name>, <tp:taxon-name><tp:taxon-name-part taxon-name-part-type="order">Branchiobdellida</tp:taxon-name-part></tp:taxon-name>, <tp:taxon-name><tp:taxon-name-part taxon-name-part-type="order">Acanthobdellida</tp:taxon-name-part></tp:taxon-name>, <tp:taxon-name><tp:taxon-name-part taxon-name-part-type="subclass">Hirudinea</tp:taxon-name-part></tp:taxon-name>.</article-title> In: <person-group><name name-style="western"><surname>Schwoebel</surname><given-names>J</given-names></name><name name-style="western"><surname>Zwig</surname><given-names>P</given-names></name></person-group> (<role>Eds</role>) <issue-title>Susswasserfauna von Mitteleuropa.</issue-title> <source>6 (2), Spectrum Akademischer Verlag, Heidelberg-Berlin</source>, <fpage>1</fpage>–<lpage>178</lpage>. </mixed-citation></ref></ref-list></tp:taxon-treatment>
