# Supplementary material for: Annotated checklist of the leech species diversity in the Maloe More Strait of Lake Baikal, Russia
Source: Zookeys. 2015 Dec 14;(545):37–52. doi: 10.3897/zookeys.545.6053 (PMC4714365; doi:10.3897/zookeys.545.6053)
Supplement: XML Treatment for Baicalobdella torquata [file zookeys.545.6053-treatment18.xml]

<!DOCTYPE tp:taxon-treatment
  PUBLIC "-//TaxonX//DTD Taxonomic Treatment Publishing DTD v0 20100105//EN" "tax-treatment-NSO.dtd">
<tp:taxon-treatment xmlns:tp="http://www.plazi.org/taxpub"><tp:treatment-meta><kwd-group><label>Taxon classification</label><kwd><named-content content-type="kingdom">Animalia</named-content></kwd><kwd><named-content content-type="order">Rhynchobdellea</named-content></kwd><kwd><named-content content-type="family">Piscicolidae</named-content></kwd></kwd-group><mixed-citation publication-type="journal"><person-group><name><surname>Kaygorodova</surname><given-names>Irina A.</given-names></name></person-group><article-title>Annotated checklist of the leech species diversity in the Maloe More Strait of Lake Baikal, Russia</article-title><source>Zookeys</source><day>14</day><month>12</month><year>2015</year><volume>2015</volume><issue>545</issue><fpage>37</fpage><lpage>52</lpage><pub-id pub-id-type="doi">10.3897/zookeys.545.6053</pub-id></mixed-citation></tp:treatment-meta><tp:nomenclature><tp:taxon-name>
                                        <tp:taxon-name-part taxon-name-part-type="genus">Baicalobdella</tp:taxon-name-part>
                                        <tp:taxon-name-part taxon-name-part-type="species">torquata</tp:taxon-name-part>
                                    </tp:taxon-name><tp:taxon-authority>(Grube, 1871)</tp:taxon-authority><tp:nomenclature-citation-list><tp:nomenclature-citation><tp:taxon-name><tp:taxon-name-part taxon-name-part-type="genus">Piscicola</tp:taxon-name-part> <tp:taxon-name-part taxon-name-part-type="species">torquata</tp:taxon-name-part></tp:taxon-name><comment> Grube, 1871; <italic><tp:taxon-name><tp:taxon-name-part taxon-name-part-type="genus">Trachelobdella</tp:taxon-name-part> <tp:taxon-name-part taxon-name-part-type="species">torquata</tp:taxon-name-part></tp:taxon-name></italic> (part.): <xref ref-type="bibr" rid="B5">Epstein 1959</xref>; <italic><tp:taxon-name><tp:taxon-name-part taxon-name-part-type="genus">Trachelobdella</tp:taxon-name-part> <tp:taxon-name-part taxon-name-part-type="species">torquata</tp:taxon-name-part></tp:taxon-name></italic> (part.): <xref ref-type="bibr" rid="B24">Kozhov 1962</xref>; <italic><tp:taxon-name><tp:taxon-name-part taxon-name-part-type="genus">Trachelobdella</tp:taxon-name-part> <tp:taxon-name-part taxon-name-part-type="species">torquata</tp:taxon-name-part></tp:taxon-name></italic> (part.): Lukin 1963.</comment></tp:nomenclature-citation></tp:nomenclature-citation-list></tp:nomenclature><tp:treatment-sec sec-type="Geographic distribution"><title>Geographic distribution.</title><p>Endemic to Lake Baikal.</p><p>Maloe More: Khagden-Khale Bay; Otto-Khushun Bay; Nyurgon Bay; Odonim Bay; Ulirba Bay; Mukhor Bay; Sakhurte Bay; Khul Bay; Ushun Bay.</p></tp:treatment-sec><tp:treatment-sec sec-type="Ecological characteristics"><title>Ecological characteristics.</title><p>This is a typical component of the littoral zone of open water in Baikal. This species was found at depths of 0.5–10 m. These small leeches are 5-8 mm in length, with a width of 2-3 mm. Body colour varies from light green to pale rust, retaining a characteristic mosaic pattern on the dorsal side of the urosome. <italic><tp:taxon-name><tp:taxon-name-part taxon-name-part-type="genus">Baicalobdella</tp:taxon-name-part> <tp:taxon-name-part taxon-name-part-type="species">torquata</tp:taxon-name-part></tp:taxon-name></italic> feed on Baikal endemic amphipods.</p></tp:treatment-sec><ref-list><ref id="B5"><mixed-citation xmlns:xlink="http://www.w3.org/1999/xlink" xlink:type="simple"><person-group><name name-style="western"><surname>Epstein</surname><given-names>VM</given-names></name></person-group> (<year>1959</year>) <article-title>On systematic position, life style and origin of endemic Baikal leech <italic><tp:taxon-name><tp:taxon-name-part taxon-name-part-type="genus">Trachelobdella</tp:taxon-name-part> <tp:taxon-name-part taxon-name-part-type="species">torquata</tp:taxon-name-part></tp:taxon-name></italic> (Grube).</article-title> <source>Doklady Akademii Nauk SSSR</source> <volume>125</volume>(<issue>4</issue>): <fpage>935</fpage>–<lpage>937</lpage>. </mixed-citation></ref><ref id="B24"><mixed-citation xmlns:xlink="http://www.w3.org/1999/xlink" xlink:type="simple"><person-group><name name-style="western"><surname>Kozhov</surname><given-names>MM</given-names></name></person-group> (<year>1962</year>) <source>Biology of Lake Baikal.</source> <publisher-name>Publishing house of Academy of Sciences of the USSR</publisher-name>, <publisher-loc>Moscow</publisher-loc>, <size units="page">315 pp</size>. </mixed-citation></ref></ref-list></tp:taxon-treatment>
