# Supplementary material for: Annotated checklist of the leech species diversity in the Maloe More Strait of Lake Baikal, Russia
Source: Zookeys. 2015 Dec 14;(545):37–52. doi: 10.3897/zookeys.545.6053 (PMC4714365; doi:10.3897/zookeys.545.6053)
Supplement: XML Treatment for Codonobdella sp. [file zookeys.545.6053-treatment20.xml]

<!DOCTYPE tp:taxon-treatment
  PUBLIC "-//TaxonX//DTD Taxonomic Treatment Publishing DTD v0 20100105//EN" "tax-treatment-NSO.dtd">
<tp:taxon-treatment xmlns:tp="http://www.plazi.org/taxpub"><tp:treatment-meta><kwd-group><label>Taxon classification</label><kwd><named-content content-type="kingdom">Animalia</named-content></kwd><kwd><named-content content-type="order">Rhynchobdellea</named-content></kwd><kwd><named-content content-type="family">Piscicolidae</named-content></kwd></kwd-group><mixed-citation publication-type="journal"><person-group><name><surname>Kaygorodova</surname><given-names>Irina A.</given-names></name></person-group><article-title>Annotated checklist of the leech species diversity in the Maloe More Strait of Lake Baikal, Russia</article-title><source>Zookeys</source><day>14</day><month>12</month><year>2015</year><volume>2015</volume><issue>545</issue><fpage>37</fpage><lpage>52</lpage><pub-id pub-id-type="doi">10.3897/zookeys.545.6053</pub-id></mixed-citation></tp:treatment-meta><tp:nomenclature><tp:taxon-name>
                                        <tp:taxon-name-part taxon-name-part-type="genus">Codonobdella</tp:taxon-name-part>
                                        <tp:taxon-name-part taxon-name-part-type="uncertainty-rank">sp.</tp:taxon-name-part>
                                    </tp:taxon-name></tp:nomenclature><tp:treatment-sec sec-type="New species records"><title>New species records:</title><p>Northern transit of Maloe More Strait, Nyurgon Bay, Kharansa Bay, opposite the Cape Khoboy, Shibetey Bay.</p></tp:treatment-sec><tp:treatment-sec sec-type="Morphological characteristics"><title>Morphological characteristics.</title><p>Body length of 8–10 mm. It differs from the type species, <italic><tp:taxon-name><tp:taxon-name-part taxon-name-part-type="genus">Codonodbella</tp:taxon-name-part> <tp:taxon-name-part taxon-name-part-type="species">truncata</tp:taxon-name-part></tp:taxon-name></italic>, by the existence of a distinctive pigmentation on the dorsal side and the representative shape of the body (Fig. <xref ref-type="fig" rid="F5">5</xref>). There is a monotonous gray-green coloration of the dorsal side and a lighter colour on the ventral surface. A striped pattern is located laterally on each side of the body. Formerly, this leech was mistaken for <italic><tp:taxon-name><tp:taxon-name-part taxon-name-part-type="genus">Piscicola</tp:taxon-name-part> <tp:taxon-name-part taxon-name-part-type="species">geometra</tp:taxon-name-part></tp:taxon-name></italic> (<xref ref-type="bibr" rid="B25">Kozhova and Izmest’eva 1998</xref>, <xref ref-type="bibr" rid="B31">Rusinek 2007</xref>) because of the similarity in colour patterns, the piscicola-like body shape and the lighter coloration of the ventral surface.</p><fig id="F5" position="float" orientation="portrait"><label>Figure 5.</label><caption><p><italic><tp:taxon-name><tp:taxon-name-part taxon-name-part-type="genus">Codonobdella</tp:taxon-name-part></tp:taxon-name></italic> sp. on its host amphipod. The sample was found in the northern transit of the Maloe More Strait.</p></caption><graphic xmlns:xlink="http://www.w3.org/1999/xlink" xlink:href="zookeys-545-037-g005.jpg" position="float" orientation="portrait" xlink:type="simple" id="oo_69563.jpg"/></fig></tp:treatment-sec><tp:treatment-sec sec-type="Ecological characteristics"><title>Ecological characteristics.</title><p>This leech is an inhabitant of open waters. Within the Maloe More, it was recorded in the northern part of the strait at a depth of 30–140 m.</p><!--PageBreak--></tp:treatment-sec><ref-list><ref id="B25"><mixed-citation xmlns:xlink="http://www.w3.org/1999/xlink" xlink:type="simple"><person-group><name name-style="western"><surname>Kozhova</surname><given-names>OM</given-names></name><name name-style="western"><surname>Izmest’eva</surname><given-names>LN</given-names></name></person-group> (<year>1998</year>) <source>Lake Baikal: Evolution and Biodiversity.</source> <publisher-name>Blackhuys Publishers</publisher-name>, <publisher-loc>Leiden</publisher-loc>, <size units="page">447 pp</size>. </mixed-citation></ref><ref id="B31"><mixed-citation xmlns:xlink="http://www.w3.org/1999/xlink" xlink:type="simple"><person-group><name name-style="western"><surname>Rusinek</surname><given-names>OT</given-names></name></person-group> (<year>2007</year>) <source>Fish parasites of Lake Baikal.</source> <publisher-name>Association of Scientific Editions KMK</publisher-name>, <publisher-loc>Moscow</publisher-loc>, <size units="page">571 pp</size>. </mixed-citation></ref></ref-list></tp:taxon-treatment>
