# Supplementary material for: Annotated checklist of the leech species diversity in the Maloe More Strait of Lake Baikal, Russia
Source: Zookeys. 2015 Dec 14;(545):37–52. doi: 10.3897/zookeys.545.6053 (PMC4714365; doi:10.3897/zookeys.545.6053)
Supplement: XML Treatment for Erpobdella sp. 1 [file zookeys.545.6053-treatment22.xml]

<!DOCTYPE tp:taxon-treatment
  PUBLIC "-//TaxonX//DTD Taxonomic Treatment Publishing DTD v0 20100105//EN" "tax-treatment-NSO.dtd">
<tp:taxon-treatment xmlns:tp="http://www.plazi.org/taxpub"><tp:treatment-meta><kwd-group><label>Taxon classification</label><kwd><named-content content-type="kingdom">Animalia</named-content></kwd><kwd><named-content content-type="order">Arhynchobdellida</named-content></kwd><kwd><named-content content-type="family">Erpobdellidae</named-content></kwd></kwd-group><mixed-citation publication-type="journal"><person-group><name><surname>Kaygorodova</surname><given-names>Irina A.</given-names></name></person-group><article-title>Annotated checklist of the leech species diversity in the Maloe More Strait of Lake Baikal, Russia</article-title><source>Zookeys</source><day>14</day><month>12</month><year>2015</year><volume>2015</volume><issue>545</issue><fpage>37</fpage><lpage>52</lpage><pub-id pub-id-type="doi">10.3897/zookeys.545.6053</pub-id></mixed-citation></tp:treatment-meta><tp:nomenclature><tp:taxon-name>
                                    <tp:taxon-name-part taxon-name-part-type="genus">Erpobdella</tp:taxon-name-part>
                                    <tp:taxon-name-part taxon-name-part-type="uncertainty-rank">sp. 1</tp:taxon-name-part>
                                </tp:taxon-name></tp:nomenclature><tp:treatment-sec sec-type="New species records"><title>New species records.</title><p>Kurkut Bay, Kurma Bay, Zagli Bay, Shide Bay, Kharin Irghi Bay, Tutay Bay, Ulirba Bay.</p></tp:treatment-sec><tp:treatment-sec sec-type="Morphological characteristics"><title>Morphological characteristics.</title><p>The leeches are about 25–35 mm in length and 3–4 mm in width. Eight eyes. The leech has a pale pink body tinge. Dorsal pigmen<!--PageBreak-->tation is almost absent. There are only a few dark spots irregularly scattered on the dorsal surface (Fig. <xref ref-type="fig" rid="F6">6</xref>).</p><fig id="F6" position="float" orientation="portrait"><label>Figure 6.</label><caption><p><italic><tp:taxon-name><tp:taxon-name-part taxon-name-part-type="genus">Erpobdella</tp:taxon-name-part></tp:taxon-name></italic> sp. 1 from Zagli Bay of the Maloe More Strait (Lake Baikal). Scale bar 5 mm.</p></caption><graphic xmlns:xlink="http://www.w3.org/1999/xlink" xlink:href="zookeys-545-037-g006.jpg" position="float" orientation="portrait" xlink:type="simple" id="oo_69564.jpg"/></fig></tp:treatment-sec><tp:treatment-sec sec-type="Ecological characteristics"><title>Ecological characteristics.</title><p>This freshwater ribbon leech is common in the sor zone of Lake Baikal (<xref ref-type="bibr" rid="B12">Kaygorodova 2012</xref>). It was found mainly in the south-western part of the Maloe More. This is a non-parasitic leech. With a powerful pharynx <italic><tp:taxon-name><tp:taxon-name-part taxon-name-part-type="genus">Erpobdella</tp:taxon-name-part></tp:taxon-name></italic> completely or partially ingests different aquatic animals, including small annelids, crustaceans, insect larvae, molluscs, and even young fishes. In addition, it has been known to feed on dead animals and smaller specimens of its own species.</p></tp:treatment-sec><ref-list><ref id="B12"><mixed-citation xmlns:xlink="http://www.w3.org/1999/xlink" xlink:type="simple"><person-group><name name-style="western"><surname>Kaygorodova</surname><given-names>IA</given-names></name></person-group> (<year>2012</year>) <article-title>A revised checklist of the Lake Baikal leech fauna.</article-title> <source>Lauterbornia</source> <volume>75</volume>: <fpage>49</fpage>–<lpage>62</lpage>. </mixed-citation></ref></ref-list></tp:taxon-treatment>
