# Supplementary material for: Annotated checklist of the leech species diversity in the Maloe More Strait of Lake Baikal, Russia
Source: Zookeys. 2015 Dec 14;(545):37–52. doi: 10.3897/zookeys.545.6053 (PMC4714365; doi:10.3897/zookeys.545.6053)
Supplement: XML Treatment for Erpobdella sp. 2 [file zookeys.545.6053-treatment23.xml]

<!DOCTYPE tp:taxon-treatment
  PUBLIC "-//TaxonX//DTD Taxonomic Treatment Publishing DTD v0 20100105//EN" "tax-treatment-NSO.dtd">
<tp:taxon-treatment xmlns:tp="http://www.plazi.org/taxpub"><tp:treatment-meta><kwd-group><label>Taxon classification</label><kwd><named-content content-type="kingdom">Animalia</named-content></kwd><kwd><named-content content-type="order">Arhynchobdellida</named-content></kwd><kwd><named-content content-type="family">Erpobdellidae</named-content></kwd></kwd-group><mixed-citation publication-type="journal"><person-group><name><surname>Kaygorodova</surname><given-names>Irina A.</given-names></name></person-group><article-title>Annotated checklist of the leech species diversity in the Maloe More Strait of Lake Baikal, Russia</article-title><source>Zookeys</source><day>14</day><month>12</month><year>2015</year><volume>2015</volume><issue>545</issue><fpage>37</fpage><lpage>52</lpage><pub-id pub-id-type="doi">10.3897/zookeys.545.6053</pub-id></mixed-citation></tp:treatment-meta><tp:nomenclature><tp:taxon-name>
                                    <tp:taxon-name-part taxon-name-part-type="genus">Erpobdella</tp:taxon-name-part>
                                    <tp:taxon-name-part taxon-name-part-type="uncertainty-rank">sp. 2</tp:taxon-name-part>
                                </tp:taxon-name></tp:nomenclature><tp:treatment-sec sec-type="New species records"><title>New species records.</title><p>Lake Zama, Lake Zunduk, Codoviy Bay.</p></tp:treatment-sec><tp:treatment-sec sec-type="Morphological characteristics"><title>Morphological characteristics.</title><p>These large sized leeches are up to 90 mm in length and 4.5–5.0 mm in width. The leeches have dark green or brown dorsal pigmentation flecked with yellow. Ventral pigmentation is almost absent (Fig. <xref ref-type="fig" rid="F7">7</xref>).</p><fig id="F7" position="float" orientation="portrait"><label>Figure 7.</label><caption><p><italic><tp:taxon-name><tp:taxon-name-part taxon-name-part-type="genus">Erpobdella</tp:taxon-name-part></tp:taxon-name></italic> sp. 2 from Codoviy Bay (Maloe More Strait, Lake Baikal). Scale bar 5 mm.</p></caption><graphic xmlns:xlink="http://www.w3.org/1999/xlink" xlink:href="zookeys-545-037-g007.jpg" position="float" orientation="portrait" xlink:type="simple" id="oo_69565.jpg"/></fig></tp:treatment-sec><tp:treatment-sec sec-type="Ecological characteristics"><title>Ecological characteristics.</title><p>This non-parasitic macrophagous leech species has a restricted distribution even within the Maloe More. It was found only in lakes and bays of the most north-western coast of the strait.</p><!--PageBreak--></tp:treatment-sec></tp:taxon-treatment>
